# Supplementary material for: Efficacy of Resin Infiltrants in Non-Cavitated Occlusal Carious Lesions: A Systematic Review
Source: J Clin Med. 2026 Feb 6;15(3):1310. doi: 10.3390/jcm15031310 (PMC12897895; doi:10.3390/jcm15031310)
Supplement: Supplementary file 1 [file jcm-15-01310-s001.zip]

Archive with 1 entries (1 files):
- jcm-4113421-supplementary.pdf
